# Supplementary material for: Pulsed Field Ablation Versus High-Power Short-Duration Ablation for Atrial Fibrillation—A Meta-Analysis of Reconstructed Time-to-Event Data
Source: J Cardiovasc Dev Dis. 2026 Apr 26;13(5):181. doi: 10.3390/jcdd13050181 (PMC13207704; doi:10.3390/jcdd13050181)
Supplement: Supplementary file 1 [file jcdd-13-00181-s001.zip]

Archive with 1 entries (1 files):
- jcdd-4187177-supplementary.pdf
